# Supplementary material for: Psoriatic arthritis subtypes are phenocopied in humanized mice
Source: JCI Insight. 2024 Jul 2;9(15):e178213. doi: 10.1172/jci.insight.178213 (PMC11383598; doi:10.1172/jci.insight.178213)
Supplement: Supporting data values [file jciinsight-9-178213-s206.xlsx]

## Sheet: Figure 1B
Figure 1B
NSG-SGM3 PBS"	hu-HC	hu-Ps	hu PsA
0	368	431	410
0	427	398	398
0	360	425	280

## Sheet: Figure 1C
		Human blood						Mouse blood
Figure 1C
	Human (Ps)	Human (Ps)	Human (Ps)	Human (Ps)				Mice (Ps)	Mice (Ps)	Mice (Ps)	Mice (Ps)
Naive	22.1506	1.76395	2.81981				Naive	0	0.121752	0
TSCM	40.7963	38.0495	25.447				TSCM	43.7807	37.1972	0
TCM	13.4586	8.56114	2.33838				TCM	3.43922	12.0072	5.92934
TEM	11.4959	28.1677	8.18432				TEM	36.9704	21.9992	54.404
TEMRA	12.0987	23.4577	61.2105				TEMRA	15.8097	28.6746	39.6667

## Sheet: Figure 1D
		Human blood							Mouse blood
Figure 1D
	Human (PsA)	Human (PsA)	Human (PsA)	Human (PsA)				Mice (PsA)	Mice (PsA)	Mice (PsA)	Mice (PsA)
Naive	0	0.48665	0	0			Naive	0	1.39667	9.13345	0
TSCM	27.8965	11.4864	10.9456	22.9129			TSCM	5.65676	53.0286	19.3711	32.096
TCM	29.6588	32.1692	32.2826	23.8203			TCM	6.13615	37.3441	34.0633	46.4694
TEM	19.3851	25.9071	27.9875	1.65608			TEM	41.3231	3.36097	37.4322	8.14959
TEMRA	23.0596	29.9506	28.7842	51.6107			TEMRA	46.884	4.86967	0	13.285

## Sheet: Figure 2C
Figure 2C
hu-HC	hu-Ps	hu-PsA
63	154	126
16	160	112
56	157	125
59	166	166

## Sheet: Figure 3 B
Figure 3 B
Panus Area
hu-HC	hu-Ps	hu-PsA
1225	70994.6	78212.4
2900.3	4371.1	203635
6329.6	6310.2	213335
25594.8	4372.1	454210

## Sheet: Figure 3D
Figure 3 D	CD3 T bet
HC CD3 Tbet	PsO Tbet	PsA CD3 Tbet
1	7	61
3	12	16
2	5	25
1	6	48
Figure 3D CD3 CD8 Ki67+		CD14+ cells
hu-HC (CD3 CD8 Ki67)	Hu-HC (Mac)	hu-PsO (CD3 CD8 Ki67)	hu-PsO (Mac)	hu-PsA (CD3 CD8 Ki67)	hu-PsA (Mac)
0	0	0	0	16	54
0	3	3	7	8	44
3	4	3	10	15	48
2	2	6	6	41	28

## Sheet: Figure 4 C
Figure 4C
% Cartilage degradation
u-HC	hu-PsA no growth plate loss	hu-PsA
72.8368	88.6249	44.4288
75.437	76.21
83.6713	79
58.3362
% of TRAP staining
u-HC	hu-PsA no growth plate loss	hu-PsA
0.034	4.36	19.9
0.271	2.83
0.459	5.05
0.444

## Sheet: Figure 5 C
Figure 5C	Soft tissue inflammation
u-HC	hu-Ps	hu-PsA
1029	24038.9	464323
2986.84	45680	216772
1340.3	3562.5	567729
1456	48968	338738

## Sheet: Figure 5E
Figure 5 E	CD3+ Ki67+
hu-HC "	hu-PsO	hu-PsA
5	26	210
5	27	196
8	30	230

## Sheet: Figure 6C
Figure 6 C
Complete sera	Healthy Sera	Antibodies	Heat inactivated sera	LMWP
93.26	23.74	95.332	100.96	16.5557
88.39	13.64	153.65	86.26	16.5425
147.65	11.52	105.42	76.46	17.395
85.697	22.16		87.15
80
Synovial tissue
Complete sera	Healthy Sera	Antibodies	Heat inactivated sera	LMWP
38	4	39	17	0
61	1	30	3	0
28	0	16	25	3
48	0		0
21
skin
Complete sera	Healthy Sera	Antibodies	Heat inactivated sera	LMWP
127	0	31	25	0
88	0	72	89	0
53	8	54	25	3
85	5		79

[truncated: 9 more sheets: Figure 7A_B_nanostring, Figure 7A-B__nanostring, Figure 7 A-B_ nanostring, Figure 7A-B_. Nanostring, Figure 7A-B_5, Figure 7 D, Figure 9 E, Figure 9 F, Sheet6]
